# Supplementary material for: Genome-Wide Linkage Mapping for Preharvest Sprouting Resistance in Wheat Using 15K Single-Nucleotide Polymorphism Arrays
Source: Front Plant Sci. 2021 Oct 14;12:749206. doi: 10.3389/fpls.2021.749206 (PMC8551680; doi:10.3389/fpls.2021.749206)
Supplement: Supplementary Table 1 — Correlation coefficients of GI from the Yangxiaomai/Zhongyou9507 RIL population among four environments. [file Table_1.xlsx]

## Sheet: Table S1
Table S1 Correlation coefficients of GI from the Yangxiaomai/Zhongyou9507 RIL population among four environments
Environment	2020 Xinxiang	2020 Gaoyi	2012 Shijiazhuang
2020 Gaoyi	0.73**
2012 Shijiazhuang	0.68**	0.66**
2012 Beijing	0.59**	0.53**	0.65**
** indicated significance levels at P < 0.01

## Sheet: Table S2
Table S2 Variance analysis for GI of the Yangxiaomai/Zhongyou9507 RIL population
Source of variation	DF	SS	Mean square	F value
Genotype	193	523928	2714.65	43.77**
Environment	3	121939	40646.3	655.34**
Genotype × Environment	579	213951	369.52	5.96**
Error	1550	96136.2	62.02
DF, degrees of freedom; SS, sum of square
** indicated significance levels at P < 0.01.

## Sheet: Table S3
Table S3 Information of genetic map construction for Yangxiaomai/Zhongyou9507 RIL population using 15K SNP chips.
Chromosome	Markers	Unique locus	Length (cM)	cM/locus
1A	218	102	130.04	1.27
1B	264	81	118.4	1.46
1D	106	43	129.06	3
2A	312	89	144.19	1.62
2B	306	118	125.4	1.06
2D	200	69	122.18	1.77
3A	242	119	182.74	1.54
3B	173	59	122.67	2.08
3D	52	30	109.61	3.65
4A	297	109	170.68	1.57
4B	148	60	96.56	1.61
4D	99	48	105.31	2.19
5A	219	119	183.07	1.54
5B	372	136	88.88	0.65
5D	106	67	141.5	2.11
6A	99	40	84.29	2.11
6B	242	91	127.48	1.4
6D	162	54	108.12	2
7A	356	118	144.02	1.22
7B	245	84	87.34	1.04
7D	297	66	109.31	1.66
A genome	1743	696	1039.03	1.49
B genome	1750	629	766.74	1.22
D genome	1022	377	825.09	2.19
Total	4515	1702	2630.86	1.55

## Sheet: Table S4
Table S4 GI of eight genotypic groups defined by three stable QTL in the Yangxiaomai/Zhongyou9507 RIL population
Genotypic classes	No. of RIL lines	2020 Xinxiang a	0.05 b		Genotypic classes	No. of RIL lines	2020 Gaoyi a	0.05 b		Genotypic classes	No. of RIL lines	2012 Shijiazhuang a	0.05 b
1S2S3S	13	40.24	a		1S2S3S	13	50.0833	a		1S2S3S	13	42.4833	a
1S2S3R	20	26.93	b		1S2S3R	20	37.9267	b		1S2S3R	20	24.2867	b
1R2S3S	22	17.4933	c		1R2S3S	22	23.2133	c		1R2S3S	22	16.18	bc
1S2R3S	25	14.4033	cd		1S2R3S	25	20.39	cd		1S2R3S	25	13.38	c
1R2R3S	26	13.0867	cd		1R2R3S	26	16.8867	cde		1S2R3R	24	11.1633	c
1R2S3R	21	10.7633	cd		1S2R3R	24	14.08	cde		1R2S3R	21	9.01667	c
1S2R3R	24	9.40333	cd		1R2S3R	21	12.0967	de		1R2R3S	26	7.81333	c
1R2R3R	21	7.86333	d		1R2R3R	21	7.98333	e		1R2R3R	21	7.35	c
Genotypic classes	No. of RIL lines	2012 Beijing a	0.05 b		Genotypic classes	No. of RIL lines	BLUP a	0.05 b
1S2S3S	13	50.5433	a		1S2S3S	13	42.37	a
1R2S3S	22	44.16	ab		1R2S3S	22	30.56	b
1S2S3R	20	39.3333	abc		1S2S3R	20	24.63	bc
1R2R3S	26	37.93	abc		1S2R3R	24	20.56	cd
1S2R3S	25	34.02	bcd		1S2R3S	25	19.16	cd
1R2S3R	21	28.2033	cde		1R2S3R	21	15.78	de
1S2R3R	24	23.4067	de		1R2R3S	26	15.35	de
1R2R3R	21	16.8	e		1R2R3R	21	11.45	e
a Means GI of trial environments
bThe genotypes with different letters indicated significant difference (P < 0.05) in GI and those with the same letters showed no significant difference (P > 0.05).

## Sheet: Table S5
Table S5 Primers used in this study
Usage	Marker	Chr.	Primer (5’-3’)
Cloning	TaMKK3-A	4A	F1: TAGGGTGGACAATCTCTCAGC
			R1: ATGGCACACGTTAGTTACTG
			F2: GATGTGATGTCTTTGAATTGAAC
			R2: GCAGAGAAGAAAGAATGAGAGGC
			F3: TGTGAACCACCCAGAGCGT
			R3: TGGTTGTAAGCTGCATTTCGGA
			F4: GTTCTTGCACATATGCTAC
			R4: GGAGTAGTTCTCATTGCGG
			F5: TCTCTTATGTCAGATACTCGATG
			R5: CTTCAAAGTTCTAGCTTCAATTCTTGAC
			F6: TGCACAGGTTACCACTATATGTACTT
			R6: CACAACAATCATTAGAATCGCTTC
Cloning	TaPM19-A1	4A	F: CTAACTGGTTTGCTGAATTCGTG
			R: CACACATCTACACTTGATTGAGGT
Genotyping	TaMKK3-A	4A	F: GAAGGTGACCAAGTTCATGCTCGATATCATTGAGTTGCCAGCG
			H: GAAGGTCGGAGTCAACGGATTCGATATCATTGAGTTGCCAGCT
			C: ACGGTCAATTCAGCTAGCTCC
Genotyping	AX-89597750	4A	F: GAAGGTGACCAAGTTCATGCTACCCCATAAGCATGTGTTTTTCT
			H: GAAGGTCGGAGTCAACGGATTACCCCATAAGCATGTGTTTTTCC
			C: ACCTCCCTATCCTGCATCAAC
Genotyping	AX-94964989	7B	F: GAAGGTGACCAAGTTCATGCTAGGGTATGTGGCCATCGAAG
			H: GAAGGTCGGAGTCAACGGATTAGGGTATGTGGCCATCGAAA
			C: TTTTAGGGGTAGGAAACTTCATCA
Genotyping	Tamyb10-A1	3A	F: GAAGGTGACCAAGTTCATGCTCATCAATACATACATTTATCGATTATGCGT
			H: GAAGGTCGGAGTCAACGGATTAGTATCTTAACTGAGTGAGTGCGC
			C: GAGATCGGTCAACTAAGA
Genotyping	Tamyb10-D1	3D	F: ATGGGGAGGAAGCCATGCTG
			R: ACTGCTGCTCGTGCCCTCC

## Sheet: Table S6
Table S6 Association analysis of TaMKK3-A and GI in the Yangxiaomai/Zhongyou9507 RIL population
Environment	Genotype a	Number	Means (%) b	P value
2020 Xinxiang	AA	59	14.24	0.45
	BB	135	15.87
2020 Gaoyi	AA	59	18.84	0.52
	BB	135	20.57
2012 Shijiazhuang	AA	59	12.5	0.38
	BB	135	14.63
2012 Beijing	AA	59	24.72	0.003
	BB	135	35.01
BLUP	AA	59	15.51	0.15
	BB	135	17.95
aGenotyped by the KASP marker of TaMKK3-A; AA, the allele from Zhongyou9507; BB, the allele from Yangxiaomai
bAveraged GI value of three repeats across four environments

## Sheet: Table S7
Table S7 Information of reported QTL for PHS on the chromosome 7B
QTL name	Marker	Interval (Mb)	References
wPt-3723	wPt-3723	642.8	Emebiri et al. 2010
wmc526	wmc526	734.8	Jaiswal et al. 2012
QPhsd.spa.-7B.1	Xgwm297	237.5	Knox et al.2012
Xbarc72	Xbarc72	214.1	Knox et al.2012
wPt-8283	wPt-8283	60.1	Kulwal et al. 2012
QSi.crc-7B	CAP7_c10566_170-Tdurum_contig68347_605	83.9-111.9	Cabral et al. 2014
QPhs.spa-7B	Xwmc606	5.2	Singh et al. 2014
barc72	barc72	214.1	Albrecht et al.2015
QPhs.spa-7B.1	gwm146	740.7	Kumar et al. 2015
QPhs.spa-7B.2	wmc405b	582.4	Kumar et al. 2015
GCR-QTL32	AX-110932737	128.8	Zhou et al. 2017
QPHS.wsu-7B.1	IWB54418	1.3	Martinez et al. 2018
QPHS.wsu-7B.2	IWB7099	698.9	Martinez et al. 2018
QPHS.wsu-7B.3	IWB10815	741.839	Martinez et al. 2018
Qfcgr.cas-7BL.1	RAC875_c64596_302-RAC875_c7251_656	604.0-605.5	Zuo et al. 2019
Qfcgr.cas-7BL.2	RAC875_c15852_738	700.4	Zuo et al. 2019
Qgr.cas-7BS.1	wsnp_Ex_c10342_16938528-wsnp_Ex_c6590_11419735	41.5-51.1	Zuo et al. 2019
Qgr.cas-7BS.2	tplb0022m23_742	203	Zuo et al. 2019
Qgr.cas-7BL	tplb0060b03_1008-tplb0040b02_681	742.5-743.3	Zuo et al. 2019
References
Albrecht, T., Oberforster, M., Kempf, H., Ramgraber, L., Schacht, J., Kazman, E., et al. (2015). Genome-wide association mapping of preharvest sprouting resistance in a diversity panel of European winter wheats. J. Appl. Genetics. 56, 277–285. doi.10.1007/s13353-015-0286-5
Cabral, A. L., Jordan, M. C., McCartney, C. A., You, F. M., Humphreys, D. G., MacLachlan, R., et al. (2014). Identification of candidate genes, regions and markers for pre-harvest sprouting resistance in wheat (Triticum aestivum L.). BMC Plant Biol. 14:340. doi: 10.1186/s12870-014-0340-1.
Emebiri, L.C., Oliver, J.R., Mrva, K., Mares, D. (2010). Association mapping of late maturity α-amylase (LMA) activity in a collection of synthetic hexaploid wheat. Mol. Breed. 26, 39–49. doi:10.1007/s11032-009-9375-7
Jaiswal, V., Mir, R. R., Mohan, A., Balyan, H. S., Gupta, P. K. (2012). Association mapping for pre-harvest sprouting tolerance in common wheat (Triticum aestivum L.). Euphytica 188, 89–102. doi:10.1007/s10681-012-0713-1
Knox, R. E., Clarke, F. R., Clarke, J. M., Flox, S. L., DePauw,R. M., Singh, A. K. (2012). Enhancing the identification of genetic loci and transgressive segregants for preharvest sprouting resistance in a durum wheat population. Euphytica 186, 193–206. doi: 10.1007/s10681-011-0557-0
Kulwal, P., Ishikawa, G., Benscher, D., Feng, Z, Yu, L. X., Jadhav, A., et al. (2012). Association mapping for pre-harvest sprouting resistance in white winter wheat. Theor. Appl. Genet. 125, 793-805. doi: 10.1007/s00122-012-1872-0
Kumar, S., Knox, R. E., Clarke, F. R., Pozniak, C. J., DePauw, R. M., Cuthbert, R. D., et al. (2015). Maximizing the identification of QTL for pre-harvest sprouting resistance using seed dormancy measures in a white-grained hexaploid wheat population. Euphytica 205, 287–309. doi:10.1007/s10681-015-1460-x
Martinez, S. A., Godoy, J., Huang, M., Zhang, Z., Carter, A. H., Campbell, K. A., et al. (2018). Genome-Wide Association Mapping for Tolerance to Preharvest Sprouting and Low Falling Numbers in Wheat. Front. Plant. Sci. 9:141. doi: 10.3389/fpls.2018.00141
Singh, A. K., Knox, R. E., Clarke, J. M., Clarke, F. R., Singh, A., Depauw, R. M., et al. (2014). Genetics of pre-harvest sprouting resistance in a cross of Canadian adapted durum wheat genotypes. Mol. Breed. 33 919–929. doi:10.1007/s11032-013-0006-y
Zhou, Y., Tang, H., Cheng, M. P., Dankwa, K. O., Chen, Z. X., Li, Z. Y., et al. (2017). Genome-wide association study for pre-harvest sprouting resistance in a large germplasm collection of Chinese wheat landraces. Front. Plant. Sci. 8:401. doi: 10.3389/fpls.2017.00401
Zuo, J., Lin, C. T., Cao, H., Chen, F., Liu, Y., Liu, J. (2019). Genome-wide association study and quantitative trait loci mapping of seed dormancy in common wheat (Triticum aestivum L.). Planta 250, 187-198. doi: 10.1007/s00425-019-03164-9

## Sheet: Table S8
Table S8 Genotypes of Qphs.caas-4AL and Qphs.caas-7BL and GI of 101 wheat cultivars
Cultivar	K_AX-89597750	K_AX-94964989	GI
Aikang 58	BB	AA	15.2
Baihulutou	AA	BB	0
Baimangmai	AA	HH	52
Bainong 3217	AA	AA	7.5
Bainong 64	AA	AA	22.9
Baiqimai	AA	BB	37
Baisuibai	HH	BB	25.4
Biansuimai	AA	BB	47.5
Bima 1	AA	AA	12.5
Biyumai	AA	AA	46.5
CA 0178	AA	AA	24.4
Changle 5	AA	AA	52
Daqingmang	AA	BB	3.5
Dexuan 1	AA	AA	34.5
Fenchang 3	AA	AA	3.9
Fengkang 10	BB	AA	87.5
Fengmai 27	AA	AA	50.6
Gaocheng 8901	BB	AA	41.9
Han 3475	HH	AA	36.5
Han 6172	BB	AA	67
Hengguan 35	BB	AA	50.5
Hongheshang	AA	BB	16.5
Hongsuibai	AA	BB	13.5
Huaimai 20	AA	AA	42.8
Huixianhong	AA	AA	15
Jimai 19	AA	AA	58.4
Jimai 21	AA	AA	17.6
Jinan 17	AA	AA	39.9
Jing 411	BB	AA	81.5
Jishi 02-1	BB	AA	52.3
Kenong 19	BB	AA	29.7
Kequn	AA	BB	8
Langzhongbaimai	AA	AA	8.4
Lankao 906	BB	NA	15
Liangxin 99	AA	AA	32.5
Linmai 2	AA	AA	32.5
Lumai 14	AA	NA	50
Lumai 2	BB	AA	38
Lumai 21	AA	AA	32.1
Lumai 7	BB	AA	34
Mianyang 15	AA	AA	0
Nanda 2419	AA	AA	4.5
Neixiang 19	BB	AA	23.5
Neixiang 5	AA	AA	17
PH 82-2	AA	AA	28.7
PH 85-16	AA	AA	42
Pingyuan 50	AA	AA	6
Pumai 9	BB	AA	20
Sanyuehuang	AA	BB	25.5
Shan 160	AA	AA	37
Shan 253	AA	AA	22.6
Shandong 928802	AA	AA	46.5
Shangnong 3	AA	AA	32
Shannongfu 63	AA	AA	35.5
Shanyou 225	AA	AA	25.3
Shi 4185	AA	AA	43.2
Shijiazhuang 407	AA	AA	43.5
Shijiazhuang 8	BB	AA	55.8
Shixin 733	BB	AA	31.4
Suiningtuotuomai	BB	HH	10.1
Taishan 008	AA	AA	56.3
Taishan 5	AA	AA	50
Tuhulutou	AA	BB	9.1
Weimai 8	AA	AA	59.5
Weimai 8	BB	AA	37.5
Xiaoyan 20	AA	AA	13.7
Xiaoyan 22	AA	AA	59
Xiaoyan 54	AA	AA	18.7
Xinmai 11	BB	AA	36
Xinmai 18	AA	AA	37.7
Xinmai 9	AA	BB	46.8
Xinong 88	AA	AA	39.5
Xinong 979	AA	AA	32.7
Yanfu 188	AA	AA	41.9
Yanjingbaimangbai	HH	BB	42.5
Yannong 15	AA	AA	5
Yannong 19	AA	AA	54.4
Yanzhan 1	AA	AA	33.2
Yanzhan 4110	AA	AA	40.7
Yibinbaimaizi	BB	BB	8
Yongchuanbaimai	BB	BB	23.2
Yuejin 8	BB	BB	19.5
Yumai 18	AA	AA	7.2
Yumai 21	AA	AA	50.5
Yumai 21	BB	AA	52
Yumai 34	AA	AA	34
Yumai 47	AA	AA	36.9
Yumai 50	AA	AA	50
Yumai 62	BB	AA	47
Zhengmai 366	AA	AA	23.6
Zhengmai 9023	AA	AA	37.3
Zhengmai 98	AA	AA	65.9
Zhengzhou 3	AA	BB	49.5
Zhongmai 175	BB	AA	45.2
Zhongyu 5	AA	AA	36
Zhongyu 6	AA	AA	43.4
Zhou 8425B	BB	AA	56
Zhoumai 13	BB	AA	78.5
Zhoumai 16	BB	AA	49.4
Zhoumai 19	AA	AA	23.5
Zimai 12	HH	AA	40.1
K_ AX-89597750 and K_AX-94964989 are KASP markers tightly linked with Qphs.caas-4AL and Qphs.caas-7BL, respectively.
a AA, Zhongyou9507 allele; BB, Yangxiaomai allele; HH, Heterozygous genotype; NA, Unidentified genotype
b Average data across two environments

## Sheet: Table S9
Table S9 Information of reported QTL for PHS on the chromosome 4A
QTL name	Marker	Interval (Mb)	References
QPhs.ocs-4A.1	Xcdo795-Xpsr115	545.6-634.7	Kato et al., 2001; Mori et al., 2005
QPhs.dpivic-4A.1	Xgwm269- Xbarc170	605.8-607.9	Imtiaz et al., 2008; Torada et al., 2005
aQGI.crc-4A.1	Xwmc48	515.8	Rasul et al., 2009
QSI.crc-4A.2	Xgwm494	634.4	Rasul et al., 2009
Qphs.usask-4A	CD920298	604.1	Singh et al., 2010
gwm610	gwm610	580.7	Kulwal et al., 2012
wPt-730913	wPt-730913	716.27	Kulwal et al., 2012
QSi.crc-4A	BS00068243_51-wsnp_JD_c38619_27992279	603.1-615.2	Cabral et al., 2014
Qsd.sau-4A2	Xwmc468-Xwmc707	617.0-621.0	Jiang et al., 2015
Xbarc236	Xbarc236	616.84	Lin et al., 2016
QDor-4A	cfa2256	81.8	Cao et al., 2016
Qfcgr.cas-4AL.1	Ex_c66324_1151-wsnp_Ex_rep_c66324_64493429	604.2-604.2	Lin et al., 2016; Zuo et al., 2019
GCR-QTL23	AX-109919526	17.4	Zhou et al., 2017
GCR-QTL24	AX-111634210	718.9	Zhou et al., 2017
QPHS.wsu-4A.1	IWA7535	595.99	Martinez et al., 2018
QPHS.wsu-4A.3	IWB1389	738.75	Martinez et al., 2018
Qgr.cas-4A	BS00063752_51	669.2	Zuo et al., 2019
QPhs.umb-4A	BS00068243_51	603.1	Liton et al., 2021
aQGI.crc-4A.1 was anchored in the chromosome 4B according to IWGSC RefSeq 1.0.
References
Cabral, A. L., Jordan, M. C., McCartney, C. A., You, F. M., Humphreys, D. G., MacLachlan, R., et al. (2014). Identification of candidate genes, regions and markers for pre-harvest sprouting resistance in wheat (Triticum aestivum L.). BMC Plant Biol. 14:340. doi: 10.1186/s12870-014-0340-1.
Cao, L., Hayashi, K., Tokui, M., Mori, M., Miura, H., Onishi, K. (2016). Detection of QTLs for traits associated with pre-harvest sprouting resistance in bread wheat (Triticum aestivum L.). Breed. Sci. 66, 260-270. doi: 10.1270/jsbbs.66.260
Imtiaz, M., Ogbonnaya, F. C., Oman, J., van Ginkel, M. (2008). Characterization of quantitative trait loci controlling genetic variation for preharvest sprouting in synthetic backcross-derived wheat lines. Genetics 178, 1725-1736. doi: 10.1534/genetics.107.084939
Jiang, Y., Wang, J., Luo, W., Wei, Y., Qi P., Liu, Y., et al. (2015). Quantitative trait locus mapping for seed dormancy in different post-ripening stages in a Tibetan semi-wild wheat (Triticum aestivum ssp. tibetanum Shao). Euphytica 203, 557-567. doi: 10.1007/s10681-014-1266-2
Kato, K., Nakamura, W., Tabiki, T., Miura H., Sawada S. (2001). Detection of loci controlling seed dormancy on group 4 chromosomes of wheat and comparative mapping with rice and barley genomes. Theor. Appl. Genet. 102, 980–985. doi: 10.1007/s001220000494
Kulwal, P., Ishikawa, G., Benscher, D., Feng, Z, Yu, L.X., Jadhav, A., et al. (2012). Association mapping for pre-harvest sprouting resistance in white winter wheat. Theor. Appl. Genet. 125, 793-805. doi: 10.1007/s00122-012-1872-0
Lin, M., Zhang, D., Liu, S., Zhang, G., Yu, J., Fritz, A. K., et al. (2016). Genome-wide association analysis on pre-harvest sprouting resistance and grain color in U.S. winter wheat. BMC Genom. 17: 794. doi: 10.1186/s12864-016-3148-6
Liton, M., McCartney, C. A., Hiebert, C. W., Kumar, S., Jordan, M. C., Ayele, B. T. (2021). Identification of loci for pre-harvest sprouting resistance in the highly dormant spring wheat RL4137. Theor. Appl. Genet. 134, 113-124. doi: 10.1007/s00122-020-03685-y
Martinez, S. A., Godoy, J., Huang, M., Zhang, Z., Carter, A. H., Campbell, K. A., et al. (2018). Genome-Wide Association Mapping for Tolerance to Preharvest Sprouting and Low Falling Numbers in Wheat. Front. Plant Sci. 9:141. doi: 10.3389/fpls.2018.00141
Mori, M., Uchino, N., Chono, M., Kato, K., Miura, H. (2005). Mapping QTLs for grain dormancy on wheat chromosome 3A and the group 4 chromosomes, and their combined effect. Theor. Appl. Genet. 110, 1315-1323. doi: 10.1007/s00122-005-1972-1
Rasul, G., Humphreys, D. G., Brûlé-Babel, A., McCartney,C. A., Knox, R. M., Somers, D. J. (2009). Mapping QTLs for pre-harvest sprouting traits in the spring wheat cross ‘RL4452/AC Domain’. Euphytica 168, 363–378. doi: 10.1007/s10681-009-9934-3
Singh, R., Matus-Cádiz, M., Båga, M., Hucl, P., Chibbar, R. N. (2010). Identification of genomic regions associated with seed dormancy in white-grained wheat. Euphytica 174, 391-408. doi 10.1007/s10681-010-0137-8
Zhou, Y., Tang, H., Cheng, M. P., Dankwa, K. O., Chen, Z. X., Li, Z. Y., et al. (2017). Genome-wide association study for pre-harvest sprouting resistance in a large germplasm collection of Chinese wheat landraces. Front. Plant Sci. 8:401. doi: 10.3389/fpls.2017.00401
Torada, A., Ikeguchi, S., Koike, M. (2005). Mapping and validation of PCR-based markers associated with a major QTL for seed dormancy in wheat. Euphytica 143, 251–255. doi: 10.1007/s10681-005-7872-2
Zuo, J., Lin, C. T., Cao, H., Chen, F., Liu, Y., Liu, J. (2019). Genome-wide association study and quantitative trait loci mapping of seed dormancy in common wheat (Triticum aestivum L.). Planta 250, 187-198. doi: 10.1007/s00425-019-03164-9
